# Supplementary material for: Understanding the potential impact of continued seed treatment use for resistance management in Cry51Aa2.834_16 Bt cotton against Frankliniella fusca
Source: PLoS One. 2020 Oct 1;15(10):e0239910. doi: 10.1371/journal.pone.0239910 (PMC7529216; doi:10.1371/journal.pone.0239910)
Supplement: S1 Dataset — (TXT) [file pone.0239910.s001.txt]

Treatment	Crop Type	Crop Variety	Seed Treatment	Thrips Species	Larval_Thrips
DP 393	cotton	DP 393	none	Frankliniella fusca	3
DP 393	cotton	DP 393	none	Frankliniella fusca	8
DP 393	cotton	DP 393	none	Frankliniella fusca	3
DP 393	cotton	DP 393	none	Frankliniella fusca	1
DP 393	cotton	DP 393	none	Frankliniella fusca	9
DP 393	cotton	DP 393	none	Frankliniella fusca	1
DP 393	cotton	DP 393	none	Frankliniella fusca	1
DP 393	cotton	DP 393	none	Frankliniella fusca	1
DP 393	cotton	DP 393	none	Frankliniella fusca	12
DP 393	cotton	DP 393	none	Frankliniella fusca	11
DP 393	cotton	DP 393	none	Frankliniella fusca	3
DP 393	cotton	DP 393	none	Frankliniella fusca	11
DP 393	cotton	DP 393	none	Frankliniella fusca	12
DP 393	cotton	DP 393	none	Frankliniella fusca	10
DP 393	cotton	DP 393	none	Frankliniella fusca	4
DP 393	cotton	DP 393	none	Frankliniella fusca	9
DP 393	cotton	DP 393	none	Frankliniella fusca	6
DP 393	cotton	DP 393	none	Frankliniella fusca	2
DP 393	cotton	DP 393	none	Frankliniella fusca	6
DP 393	cotton	DP 393	none	Frankliniella fusca	10
DP 393	cotton	DP 393	none	Frankliniella fusca	7
DP 393	cotton	DP 393	none	Frankliniella fusca	7
DP 393	cotton	DP 393	none	Frankliniella fusca	10
DP 393	cotton	DP 393	none	Frankliniella fusca	5
DP 393	cotton	DP 393	none	Frankliniella fusca	2
MON 88702	cotton	MON 88702	none	Frankliniella fusca	1
MON 88702	cotton	MON 88702	none	Frankliniella fusca	1
MON 88702	cotton	MON 88702	none	Frankliniella fusca	2
MON 88702	cotton	MON 88702	none	Frankliniella fusca	0
MON 88702	cotton	MON 88702	none	Frankliniella fusca	3
MON 88702	cotton	MON 88702	none	Frankliniella fusca	0
MON 88702	cotton	MON 88702	none	Frankliniella fusca	0
MON 88702	cotton	MON 88702	none	Frankliniella fusca	5
MON 88702	cotton	MON 88702	none	Frankliniella fusca	5
MON 88702	cotton	MON 88702	none	Frankliniella fusca	11
MON 88702	cotton	MON 88702	none	Frankliniella fusca	3
MON 88702	cotton	MON 88702	none	Frankliniella fusca	3
MON 88702	cotton	MON 88702	none	Frankliniella fusca	7
MON 88702	cotton	MON 88702	none	Frankliniella fusca	2
MON 88702	cotton	MON 88702	none	Frankliniella fusca	0
MON 88702	cotton	MON 88702	none	Frankliniella fusca	1
MON 88702	cotton	MON 88702	none	Frankliniella fusca	7
MON 88702	cotton	MON 88702	none	Frankliniella fusca	4
MON 88702	cotton	MON 88702	none	Frankliniella fusca	4
MON 88702	cotton	MON 88702	none	Frankliniella fusca	7
MON 88702	cotton	MON 88702	none	Frankliniella fusca	1
MON 88702	cotton	MON 88702	none	Frankliniella fusca	9
MON 88702	cotton	MON 88702	none	Frankliniella fusca	1
MON 88702	cotton	MON 88702	none	Frankliniella fusca	6
MON 88702	cotton	MON 88702	none	Frankliniella fusca	7
MON 88702 + NST	cotton	MON 88702	imidacloprid	Frankliniella fusca	7
MON 88702 + NST	cotton	MON 88702	imidacloprid	Frankliniella fusca	5
MON 88702 + NST	cotton	MON 88702	imidacloprid	Frankliniella fusca	2
MON 88702 + NST	cotton	MON 88702	imidacloprid	Frankliniella fusca	2
MON 88702 + NST	cotton	MON 88702	imidacloprid	Frankliniella fusca	1
MON 88702 + NST	cotton	MON 88702	imidacloprid	Frankliniella fusca	4
MON 88702 + NST	cotton	MON 88702	imidacloprid	Frankliniella fusca	13
MON 88702 + NST	cotton	MON 88702	imidacloprid	Frankliniella fusca	7
MON 88702 + NST	cotton	MON 88702	imidacloprid	Frankliniella fusca	2
MON 88702 + NST	cotton	MON 88702	imidacloprid	Frankliniella fusca	0
MON 88702 + NST	cotton	MON 88702	imidacloprid	Frankliniella fusca	5
MON 88702 + NST	cotton	MON 88702	imidacloprid	Frankliniella fusca	5
MON 88702 + NST	cotton	MON 88702	imidacloprid	Frankliniella fusca	2
MON 88702 + NST	cotton	MON 88702	imidacloprid	Frankliniella fusca	0
MON 88702 + NST	cotton	MON 88702	imidacloprid	Frankliniella fusca	1
MON 88702 + NST	cotton	MON 88702	imidacloprid	Frankliniella fusca	0
MON 88702 + NST	cotton	MON 88702	imidacloprid	Frankliniella fusca	0
MON 88702 + NST	cotton	MON 88702	imidacloprid	Frankliniella fusca	2
MON 88702 + NST	cotton	MON 88702	imidacloprid	Frankliniella fusca	3
MON 88702 + NST	cotton	MON 88702	imidacloprid	Frankliniella fusca	2
MON 88702 + NST	cotton	MON 88702	imidacloprid	Frankliniella fusca	5
MON 88702 + NST	cotton	MON 88702	imidacloprid	Frankliniella fusca	0
MON 88702 + NST	cotton	MON 88702	imidacloprid	Frankliniella fusca	4
MON 88702 + NST	cotton	MON 88702	imidacloprid	Frankliniella fusca	1
MON 88702 + NST	cotton	MON 88702	imidacloprid	Frankliniella fusca	3
soybean	soybean	Asgrow 4831	none	Frankliniella fusca	16
soybean	soybean	Asgrow 4831	none	Frankliniella fusca	19
soybean	soybean	Asgrow 4831	none	Frankliniella fusca	44
soybean	soybean	Asgrow 4831	none	Frankliniella fusca	17
soybean	soybean	Asgrow 4831	none	Frankliniella fusca	14
soybean	soybean	Asgrow 4831	none	Frankliniella fusca	42
soybean	soybean	Asgrow 4831	none	Frankliniella fusca	33
soybean	soybean	Asgrow 4831	none	Frankliniella fusca	50
soybean	soybean	Asgrow 4831	none	Frankliniella fusca	8
soybean	soybean	Asgrow 4831	none	Frankliniella fusca	20
soybean	soybean	Asgrow 4831	none	Frankliniella fusca	40
soybean	soybean	Asgrow 4831	none	Frankliniella fusca	29
soybean	soybean	Asgrow 4831	none	Frankliniella fusca	13
soybean	soybean	Asgrow 4831	none	Frankliniella fusca	17
soybean	soybean	Asgrow 4831	none	Frankliniella fusca	2
soybean	soybean	Asgrow 4831	none	Frankliniella fusca	25
soybean	soybean	Asgrow 4831	none	Frankliniella fusca	40
soybean	soybean	Asgrow 4831	none	Frankliniella fusca	5
soybean	soybean	Asgrow 4831	none	Frankliniella fusca	46
soybean	soybean	Asgrow 4831	none	Frankliniella fusca	40
soybean	soybean	Asgrow 4831	none	Frankliniella fusca	33
soybean	soybean	Asgrow 4831	none	Frankliniella fusca	28
soybean	soybean	Asgrow 4831	none	Frankliniella fusca	41
soybean	soybean	Asgrow 4831	none	Frankliniella fusca	26
soybean	soybean	Asgrow 4831	none	Frankliniella fusca	20
soybean + NST	soybean	Asgrow 4831	imidacloprid	Frankliniella fusca	3
soybean + NST	soybean	Asgrow 4831	imidacloprid	Frankliniella fusca	1
soybean + NST	soybean	Asgrow 4831	imidacloprid	Frankliniella fusca	1
soybean + NST	soybean	Asgrow 4831	imidacloprid	Frankliniella fusca	10
soybean + NST	soybean	Asgrow 4831	imidacloprid	Frankliniella fusca	1
soybean + NST	soybean	Asgrow 4831	imidacloprid	Frankliniella fusca	2
soybean + NST	soybean	Asgrow 4831	imidacloprid	Frankliniella fusca	6
soybean + NST	soybean	Asgrow 4831	imidacloprid	Frankliniella fusca	1
soybean + NST	soybean	Asgrow 4831	imidacloprid	Frankliniella fusca	2
soybean + NST	soybean	Asgrow 4831	imidacloprid	Frankliniella fusca	3
soybean + NST	soybean	Asgrow 4831	imidacloprid	Frankliniella fusca	4
soybean + NST	soybean	Asgrow 4831	imidacloprid	Frankliniella fusca	7
soybean + NST	soybean	Asgrow 4831	imidacloprid	Frankliniella fusca	3
soybean + NST	soybean	Asgrow 4831	imidacloprid	Frankliniella fusca	0
soybean + NST	soybean	Asgrow 4831	imidacloprid	Frankliniella fusca	0
soybean + NST	soybean	Asgrow 4831	imidacloprid	Frankliniella fusca	3
soybean + NST	soybean	Asgrow 4831	imidacloprid	Frankliniella fusca	3
soybean + NST	soybean	Asgrow 4831	imidacloprid	Frankliniella fusca	1
soybean + NST	soybean	Asgrow 4831	imidacloprid	Frankliniella fusca	1
soybean + NST	soybean	Asgrow 4831	imidacloprid	Frankliniella fusca	2
soybean + NST	soybean	Asgrow 4831	imidacloprid	Frankliniella fusca	1
soybean + NST	soybean	Asgrow 4831	imidacloprid	Frankliniella fusca	1
soybean + NST	soybean	Asgrow 4831	imidacloprid	Frankliniella fusca	2
soybean + NST	soybean	Asgrow 4831	imidacloprid	Frankliniella fusca	1
soybean + NST	soybean	Asgrow 4831	imidacloprid	Frankliniella fusca	1
