# Supplementary material for: Understanding the potential impact of continued seed treatment use for resistance management in Cry51Aa2.834_16 Bt cotton against Frankliniella fusca
Source: PLoS One. 2020 Oct 1;15(10):e0239910. doi: 10.1371/journal.pone.0239910 (PMC7529216; doi:10.1371/journal.pone.0239910)
Supplement: S2 Dataset — (TXT) [file pone.0239910.s002.txt]

Treatment	Crop Type	Crop Variety	Seed Treatment	Round	Date planted	Date infested	Date harvested	Thrips Species	Cage	Ring_Position	Distance (cm)	Seedling_count	Larval_thrips
DP 393	cotton	DP 393	none	1	06/04/19	06/14/19	06/24/19	Frankliniella fusca	1	5	30	13	25
DP 393	cotton	DP 393	none	1	06/04/19	06/14/19	06/24/19	Frankliniella fusca	1	8	60	16	20
DP 393	cotton	DP 393	none	1	06/04/19	06/14/19	06/24/19	Frankliniella fusca	2	1	30	12	83
DP 393	cotton	DP 393	none	1	06/04/19	06/14/19	06/24/19	Frankliniella fusca	2	8	60	15	64
DP 393	cotton	DP 393	none	1	06/04/19	06/14/19	06/24/19	Frankliniella fusca	3	1	30	12	63
DP 393	cotton	DP 393	none	1	06/04/19	06/14/19	06/24/19	Frankliniella fusca	3	9	60	14	27
DP 393	cotton	DP 393	none	1	06/04/19	06/14/19	06/24/19	Frankliniella fusca	4	4	30	12	90
DP 393	cotton	DP 393	none	1	06/04/19	06/14/19	06/24/19	Frankliniella fusca	4	9	60	14	5
DP 393	cotton	DP 393	none	1	06/04/19	06/14/19	06/24/19	Frankliniella fusca	5	5	30	14	50
DP 393	cotton	DP 393	none	1	06/04/19	06/14/19	06/24/19	Frankliniella fusca	5	10	60	14	28
DP 393	cotton	DP 393	none	1	06/04/19	06/14/19	06/24/19	Frankliniella fusca	6	1	30	14	17
DP 393	cotton	DP 393	none	1	06/04/19	06/14/19	06/24/19	Frankliniella fusca	6	8	60	14	16
DP 393	cotton	DP 393	none	1	06/04/19	06/14/19	06/24/19	Frankliniella fusca	7	5	30	15	28
DP 393	cotton	DP 393	none	1	06/04/19	06/14/19	06/24/19	Frankliniella fusca	7	10	60	13	81
DP 393	cotton	DP 393	none	1	06/04/19	06/14/19	06/24/19	Frankliniella fusca	8	1	30	12	45
DP 393	cotton	DP 393	none	1	06/04/19	06/14/19	06/24/19	Frankliniella fusca	8	7	60	13	12
DP 393	cotton	DP 393	none	2	06/14/19	06/25/19	07/05/19	Frankliniella fusca	1	5	30	13	25
DP 393	cotton	DP 393	none	2	06/14/19	06/25/19	07/05/19	Frankliniella fusca	1	8	60	16	20
DP 393	cotton	DP 393	none	2	06/14/19	06/25/19	07/05/19	Frankliniella fusca	2	1	30	12	83
DP 393	cotton	DP 393	none	2	06/14/19	06/25/19	07/05/19	Frankliniella fusca	2	8	60	15	64
DP 393	cotton	DP 393	none	2	06/14/19	06/25/19	07/05/19	Frankliniella fusca	3	1	30	12	63
DP 393	cotton	DP 393	none	2	06/14/19	06/25/19	07/05/19	Frankliniella fusca	3	9	60	14	27
DP 393	cotton	DP 393	none	2	06/14/19	06/25/19	07/05/19	Frankliniella fusca	4	4	30	12	90
DP 393	cotton	DP 393	none	2	06/14/19	06/25/19	07/05/19	Frankliniella fusca	4	9	60	14	5
DP 393	cotton	DP 393	none	2	06/14/19	06/25/19	07/05/19	Frankliniella fusca	5	5	30	14	50
DP 393	cotton	DP 393	none	2	06/14/19	06/25/19	07/05/19	Frankliniella fusca	5	10	60	14	28
DP 393	cotton	DP 393	none	2	06/14/19	06/25/19	07/05/19	Frankliniella fusca	6	1	30	14	17
DP 393	cotton	DP 393	none	2	06/14/19	06/25/19	07/05/19	Frankliniella fusca	6	8	60	14	16
DP 393	cotton	DP 393	none	2	06/14/19	06/25/19	07/05/19	Frankliniella fusca	7	5	30	15	28
DP 393	cotton	DP 393	none	2	06/14/19	06/25/19	07/05/19	Frankliniella fusca	7	10	60	13	81
DP 393	cotton	DP 393	none	2	06/14/19	06/25/19	07/05/19	Frankliniella fusca	8	1	30	12	45
DP 393	cotton	DP 393	none	2	06/14/19	06/25/19	07/05/19	Frankliniella fusca	8	7	60	13	12
DP 393	cotton	DP 393	none	3	10/11/19	10/21/19	10/31/19	Frankliniella fusca	1	4	30	15	20
DP 393	cotton	DP 393	none	3	10/11/19	10/21/19	10/31/19	Frankliniella fusca	1	6	60	16	30
DP 393	cotton	DP 393	none	3	10/11/19	10/21/19	10/31/19	Frankliniella fusca	2	3	30	14	43
DP 393	cotton	DP 393	none	3	10/11/19	10/21/19	10/31/19	Frankliniella fusca	2	6	60	16	10
DP 393	cotton	DP 393	none	3	10/11/19	10/21/19	10/31/19	Frankliniella fusca	3	1	30	16	13
DP 393	cotton	DP 393	none	3	10/11/19	10/21/19	10/31/19	Frankliniella fusca	3	6	60	16	9
DP 393	cotton	DP 393	none	3	10/11/19	10/21/19	10/31/19	Frankliniella fusca	4	2	30	15	55
DP 393	cotton	DP 393	none	3	10/11/19	10/21/19	10/31/19	Frankliniella fusca	4	8	60	14	18
DP 393	cotton	DP 393	none	3	10/11/19	10/21/19	10/31/19	Frankliniella fusca	5	5	30	16	24
DP 393	cotton	DP 393	none	3	10/11/19	10/21/19	10/31/19	Frankliniella fusca	5	7	60	16	9
DP 393	cotton	DP 393	none	3	10/11/19	10/21/19	10/31/19	Frankliniella fusca	6	5	30	16	27
DP 393	cotton	DP 393	none	3	10/11/19	10/21/19	10/31/19	Frankliniella fusca	6	9	60	14	7
DP 393	cotton	DP 393	none	3	10/11/19	10/21/19	10/31/19	Frankliniella fusca	7	4	30	16	54
DP 393	cotton	DP 393	none	3	10/11/19	10/21/19	10/31/19	Frankliniella fusca	7	9	60	14	7
DP 393	cotton	DP 393	none	3	10/11/19	10/21/19	10/31/19	Frankliniella fusca	8	1	30	15	33
DP 393	cotton	DP 393	none	3	10/11/19	10/21/19	10/31/19	Frankliniella fusca	8	6	60	16	51
DP 393	cotton	DP 393	none	4	10/25/19	11/04/19	11/14/19	Frankliniella fusca	1	5	30	16	125
DP 393	cotton	DP 393	none	4	10/25/19	11/04/19	11/14/19	Frankliniella fusca	1	9	60	16	4
DP 393	cotton	DP 393	none	4	10/25/19	11/04/19	11/14/19	Frankliniella fusca	2	2	30	15	160
DP 393	cotton	DP 393	none	4	10/25/19	11/04/19	11/14/19	Frankliniella fusca	2	8	60	16	108
DP 393	cotton	DP 393	none	4	10/25/19	11/04/19	11/14/19	Frankliniella fusca	3	1	30	15	38
DP 393	cotton	DP 393	none	4	10/25/19	11/04/19	11/14/19	Frankliniella fusca	3	8	60	16	76
DP 393	cotton	DP 393	none	4	10/25/19	11/04/19	11/14/19	Frankliniella fusca	4	4	30	15	79
DP 393	cotton	DP 393	none	4	10/25/19	11/04/19	11/14/19	Frankliniella fusca	4	6	60	15	24
DP 393	cotton	DP 393	none	4	10/25/19	11/04/19	11/14/19	Frankliniella fusca	5	2	30	16	36
DP 393	cotton	DP 393	none	4	10/25/19	11/04/19	11/14/19	Frankliniella fusca	5	8	60	16	18
DP 393	cotton	DP 393	none	4	10/25/19	11/04/19	11/14/19	Frankliniella fusca	6	3	30	16	62
DP 393	cotton	DP 393	none	4	10/25/19	11/04/19	11/14/19	Frankliniella fusca	6	10	60	15	33
DP 393	cotton	DP 393	none	4	10/25/19	11/04/19	11/14/19	Frankliniella fusca	7	4	30	15	86
DP 393	cotton	DP 393	none	4	10/25/19	11/04/19	11/14/19	Frankliniella fusca	7	7	60	16	13
DP 393	cotton	DP 393	none	4	10/25/19	11/04/19	11/14/19	Frankliniella fusca	8	5	30	16	125
DP 393	cotton	DP 393	none	4	10/25/19	11/04/19	11/14/19	Frankliniella fusca	8	10	60	16	39
MON 88702	cotton	MON 88702	none	1	06/04/19	06/14/19	06/24/19	Frankliniella fusca	1	1	30	12	52
MON 88702	cotton	MON 88702	none	1	06/04/19	06/14/19	06/24/19	Frankliniella fusca	1	7	60	11	18
MON 88702	cotton	MON 88702	none	1	06/04/19	06/14/19	06/24/19	Frankliniella fusca	2	3	30	12	78
MON 88702	cotton	MON 88702	none	1	06/04/19	06/14/19	06/24/19	Frankliniella fusca	2	7	60	13	24
MON 88702	cotton	MON 88702	none	1	06/04/19	06/14/19	06/24/19	Frankliniella fusca	3	4	30	14	50
MON 88702	cotton	MON 88702	none	1	06/04/19	06/14/19	06/24/19	Frankliniella fusca	3	10	60	10	17
MON 88702	cotton	MON 88702	none	1	06/04/19	06/14/19	06/24/19	Frankliniella fusca	4	5	30	11	45
MON 88702	cotton	MON 88702	none	1	06/04/19	06/14/19	06/24/19	Frankliniella fusca	4	7	60	13	4
MON 88702	cotton	MON 88702	none	1	06/04/19	06/14/19	06/24/19	Frankliniella fusca	5	1	30	14	5
MON 88702	cotton	MON 88702	none	1	06/04/19	06/14/19	06/24/19	Frankliniella fusca	5	8	60	12	17
MON 88702	cotton	MON 88702	none	1	06/04/19	06/14/19	06/24/19	Frankliniella fusca	6	3	30	15	17
MON 88702	cotton	MON 88702	none	1	06/04/19	06/14/19	06/24/19	Frankliniella fusca	6	10	60	11	48
MON 88702	cotton	MON 88702	none	1	06/04/19	06/14/19	06/24/19	Frankliniella fusca	7	3	30	13	5
MON 88702	cotton	MON 88702	none	1	06/04/19	06/14/19	06/24/19	Frankliniella fusca	7	6	60	13	44
MON 88702	cotton	MON 88702	none	1	06/04/19	06/14/19	06/24/19	Frankliniella fusca	8	2	30	10	28
MON 88702	cotton	MON 88702	none	1	06/04/19	06/14/19	06/24/19	Frankliniella fusca	8	6	60	13	28
MON 88702	cotton	MON 88702	none	2	06/14/19	06/25/19	07/05/19	Frankliniella fusca	1	1	30	12	52
MON 88702	cotton	MON 88702	none	2	06/14/19	06/25/19	07/05/19	Frankliniella fusca	1	7	60	11	18
MON 88702	cotton	MON 88702	none	2	06/14/19	06/25/19	07/05/19	Frankliniella fusca	2	3	30	12	78
MON 88702	cotton	MON 88702	none	2	06/14/19	06/25/19	07/05/19	Frankliniella fusca	2	7	60	13	24
MON 88702	cotton	MON 88702	none	2	06/14/19	06/25/19	07/05/19	Frankliniella fusca	3	4	30	14	50
MON 88702	cotton	MON 88702	none	2	06/14/19	06/25/19	07/05/19	Frankliniella fusca	3	10	60	10	17
MON 88702	cotton	MON 88702	none	2	06/14/19	06/25/19	07/05/19	Frankliniella fusca	4	5	30	11	45
MON 88702	cotton	MON 88702	none	2	06/14/19	06/25/19	07/05/19	Frankliniella fusca	4	7	60	13	4
MON 88702	cotton	MON 88702	none	2	06/14/19	06/25/19	07/05/19	Frankliniella fusca	5	1	30	14	5
MON 88702	cotton	MON 88702	none	2	06/14/19	06/25/19	07/05/19	Frankliniella fusca	5	8	60	12	17
MON 88702	cotton	MON 88702	none	2	06/14/19	06/25/19	07/05/19	Frankliniella fusca	6	3	30	15	17
MON 88702	cotton	MON 88702	none	2	06/14/19	06/25/19	07/05/19	Frankliniella fusca	6	10	60	11	48
MON 88702	cotton	MON 88702	none	2	06/14/19	06/25/19	07/05/19	Frankliniella fusca	7	3	30	13	5
MON 88702	cotton	MON 88702	none	2	06/14/19	06/25/19	07/05/19	Frankliniella fusca	7	6	60	13	44
MON 88702	cotton	MON 88702	none	2	06/14/19	06/25/19	07/05/19	Frankliniella fusca	8	2	30	10	28
MON 88702	cotton	MON 88702	none	2	06/14/19	06/25/19	07/05/19	Frankliniella fusca	8	6	60	13	28
MON 88702	cotton	MON 88702	none	3	10/11/19	10/21/19	10/31/19	Frankliniella fusca	1	5	30	16	22
MON 88702	cotton	MON 88702	none	3	10/11/19	10/21/19	10/31/19	Frankliniella fusca	1	10	60	16	10
MON 88702	cotton	MON 88702	none	3	10/11/19	10/21/19	10/31/19	Frankliniella fusca	2	2	30	16	13
MON 88702	cotton	MON 88702	none	3	10/11/19	10/21/19	10/31/19	Frankliniella fusca	2	10	60	16	6
MON 88702	cotton	MON 88702	none	3	10/11/19	10/21/19	10/31/19	Frankliniella fusca	3	5	30	16	10
MON 88702	cotton	MON 88702	none	3	10/11/19	10/21/19	10/31/19	Frankliniella fusca	3	7	60	16	6
MON 88702	cotton	MON 88702	none	3	10/11/19	10/21/19	10/31/19	Frankliniella fusca	4	5	30	15	11
MON 88702	cotton	MON 88702	none	3	10/11/19	10/21/19	10/31/19	Frankliniella fusca	4	9	60	15	7
MON 88702	cotton	MON 88702	none	3	10/11/19	10/21/19	10/31/19	Frankliniella fusca	5	3	30	15	13
MON 88702	cotton	MON 88702	none	3	10/11/19	10/21/19	10/31/19	Frankliniella fusca	5	6	60	16	5
MON 88702	cotton	MON 88702	none	3	10/11/19	10/21/19	10/31/19	Frankliniella fusca	6	3	30	16	17
MON 88702	cotton	MON 88702	none	3	10/11/19	10/21/19	10/31/19	Frankliniella fusca	6	6	60	16	2
MON 88702	cotton	MON 88702	none	3	10/11/19	10/21/19	10/31/19	Frankliniella fusca	7	1	30	16	14
MON 88702	cotton	MON 88702	none	3	10/11/19	10/21/19	10/31/19	Frankliniella fusca	7	10	60	16	7
MON 88702	cotton	MON 88702	none	3	10/11/19	10/21/19	10/31/19	Frankliniella fusca	8	2	30	16	20
MON 88702	cotton	MON 88702	none	3	10/11/19	10/21/19	10/31/19	Frankliniella fusca	8	8	60	15	5
MON 88702	cotton	MON 88702	none	4	10/25/19	11/04/19	11/14/19	Frankliniella fusca	1	3	30	16	105
MON 88702	cotton	MON 88702	none	4	10/25/19	11/04/19	11/14/19	Frankliniella fusca	1	8	60	16	4
MON 88702	cotton	MON 88702	none	4	10/25/19	11/04/19	11/14/19	Frankliniella fusca	2	1	30	16	46
MON 88702	cotton	MON 88702	none	4	10/25/19	11/04/19	11/14/19	Frankliniella fusca	2	6	60	16	4
MON 88702	cotton	MON 88702	none	4	10/25/19	11/04/19	11/14/19	Frankliniella fusca	3	4	30	15	41
MON 88702	cotton	MON 88702	none	4	10/25/19	11/04/19	11/14/19	Frankliniella fusca	3	10	60	15	4
MON 88702	cotton	MON 88702	none	4	10/25/19	11/04/19	11/14/19	Frankliniella fusca	4	2	30	13	18
MON 88702	cotton	MON 88702	none	4	10/25/19	11/04/19	11/14/19	Frankliniella fusca	4	7	60	15	8
MON 88702	cotton	MON 88702	none	4	10/25/19	11/04/19	11/14/19	Frankliniella fusca	5	4	30	12	34
MON 88702	cotton	MON 88702	none	4	10/25/19	11/04/19	11/14/19	Frankliniella fusca	5	10	60	16	1
MON 88702	cotton	MON 88702	none	4	10/25/19	11/04/19	11/14/19	Frankliniella fusca	6	2	30	15	24
MON 88702	cotton	MON 88702	none	4	10/25/19	11/04/19	11/14/19	Frankliniella fusca	6	6	60	16	9
MON 88702	cotton	MON 88702	none	4	10/25/19	11/04/19	11/14/19	Frankliniella fusca	7	1	30	16	57
MON 88702	cotton	MON 88702	none	4	10/25/19	11/04/19	11/14/19	Frankliniella fusca	7	6	60	15	8
MON 88702	cotton	MON 88702	none	4	10/25/19	11/04/19	11/14/19	Frankliniella fusca	8	2	30	15	55
MON 88702	cotton	MON 88702	none	4	10/25/19	11/04/19	11/14/19	Frankliniella fusca	8	6	60	15	52
MON 88702 + NST	cotton	MON 88702	imidacloprid	1	06/04/19	06/14/19	06/24/19	Frankliniella fusca	1	4	30	16	35
MON 88702 + NST	cotton	MON 88702	imidacloprid	1	06/04/19	06/14/19	06/24/19	Frankliniella fusca	1	9	60	14	5
MON 88702 + NST	cotton	MON 88702	imidacloprid	1	06/04/19	06/14/19	06/24/19	Frankliniella fusca	2	2	30	15	6
MON 88702 + NST	cotton	MON 88702	imidacloprid	1	06/04/19	06/14/19	06/24/19	Frankliniella fusca	2	10	60	15	5
MON 88702 + NST	cotton	MON 88702	imidacloprid	1	06/04/19	06/14/19	06/24/19	Frankliniella fusca	3	5	30	15	15
MON 88702 + NST	cotton	MON 88702	imidacloprid	1	06/04/19	06/14/19	06/24/19	Frankliniella fusca	3	8	60	16	5
MON 88702 + NST	cotton	MON 88702	imidacloprid	1	06/04/19	06/14/19	06/24/19	Frankliniella fusca	4	3	30	16	6
MON 88702 + NST	cotton	MON 88702	imidacloprid	1	06/04/19	06/14/19	06/24/19	Frankliniella fusca	4	10	60	16	7
MON 88702 + NST	cotton	MON 88702	imidacloprid	1	06/04/19	06/14/19	06/24/19	Frankliniella fusca	5	3	30	14	8
MON 88702 + NST	cotton	MON 88702	imidacloprid	1	06/04/19	06/14/19	06/24/19	Frankliniella fusca	5	7	60	16	7
MON 88702 + NST	cotton	MON 88702	imidacloprid	1	06/04/19	06/14/19	06/24/19	Frankliniella fusca	6	4	30	15	4
MON 88702 + NST	cotton	MON 88702	imidacloprid	1	06/04/19	06/14/19	06/24/19	Frankliniella fusca	6	9	60	16	4
MON 88702 + NST	cotton	MON 88702	imidacloprid	1	06/04/19	06/14/19	06/24/19	Frankliniella fusca	7	1	30	13	7
MON 88702 + NST	cotton	MON 88702	imidacloprid	1	06/04/19	06/14/19	06/24/19	Frankliniella fusca	7	7	60	16	14
MON 88702 + NST	cotton	MON 88702	imidacloprid	1	06/04/19	06/14/19	06/24/19	Frankliniella fusca	8	4	30	15	2
MON 88702 + NST	cotton	MON 88702	imidacloprid	1	06/04/19	06/14/19	06/24/19	Frankliniella fusca	8	10	60	14	13
MON 88702 + NST	cotton	MON 88702	imidacloprid	2	06/14/19	06/25/19	07/05/19	Frankliniella fusca	1	4	30	16	35
MON 88702 + NST	cotton	MON 88702	imidacloprid	2	06/14/19	06/25/19	07/05/19	Frankliniella fusca	1	9	60	14	5
MON 88702 + NST	cotton	MON 88702	imidacloprid	2	06/14/19	06/25/19	07/05/19	Frankliniella fusca	2	2	30	15	6
MON 88702 + NST	cotton	MON 88702	imidacloprid	2	06/14/19	06/25/19	07/05/19	Frankliniella fusca	2	10	60	15	5
MON 88702 + NST	cotton	MON 88702	imidacloprid	2	06/14/19	06/25/19	07/05/19	Frankliniella fusca	3	5	30	15	15
MON 88702 + NST	cotton	MON 88702	imidacloprid	2	06/14/19	06/25/19	07/05/19	Frankliniella fusca	3	8	60	16	5
MON 88702 + NST	cotton	MON 88702	imidacloprid	2	06/14/19	06/25/19	07/05/19	Frankliniella fusca	4	3	30	16	6
MON 88702 + NST	cotton	MON 88702	imidacloprid	2	06/14/19	06/25/19	07/05/19	Frankliniella fusca	4	10	60	16	7
MON 88702 + NST	cotton	MON 88702	imidacloprid	2	06/14/19	06/25/19	07/05/19	Frankliniella fusca	5	3	30	14	8
MON 88702 + NST	cotton	MON 88702	imidacloprid	2	06/14/19	06/25/19	07/05/19	Frankliniella fusca	5	7	60	16	7
MON 88702 + NST	cotton	MON 88702	imidacloprid	2	06/14/19	06/25/19	07/05/19	Frankliniella fusca	6	4	30	15	4
MON 88702 + NST	cotton	MON 88702	imidacloprid	2	06/14/19	06/25/19	07/05/19	Frankliniella fusca	6	9	60	16	4
MON 88702 + NST	cotton	MON 88702	imidacloprid	2	06/14/19	06/25/19	07/05/19	Frankliniella fusca	7	1	30	13	7
MON 88702 + NST	cotton	MON 88702	imidacloprid	2	06/14/19	06/25/19	07/05/19	Frankliniella fusca	7	7	60	16	14
MON 88702 + NST	cotton	MON 88702	imidacloprid	2	06/14/19	06/25/19	07/05/19	Frankliniella fusca	8	4	30	15	2
MON 88702 + NST	cotton	MON 88702	imidacloprid	2	06/14/19	06/25/19	07/05/19	Frankliniella fusca	8	10	60	14	13
MON 88702 + NST	cotton	MON 88702	imidacloprid	3	10/11/19	10/21/19	10/31/19	Frankliniella fusca	1	1	30	16	5
MON 88702 + NST	cotton	MON 88702	imidacloprid	3	10/11/19	10/21/19	10/31/19	Frankliniella fusca	1	7	60	16	7
MON 88702 + NST	cotton	MON 88702	imidacloprid	3	10/11/19	10/21/19	10/31/19	Frankliniella fusca	2	1	30	16	2
MON 88702 + NST	cotton	MON 88702	imidacloprid	3	10/11/19	10/21/19	10/31/19	Frankliniella fusca	2	9	60	16	1
MON 88702 + NST	cotton	MON 88702	imidacloprid	3	10/11/19	10/21/19	10/31/19	Frankliniella fusca	3	2	30	15	11
MON 88702 + NST	cotton	MON 88702	imidacloprid	3	10/11/19	10/21/19	10/31/19	Frankliniella fusca	3	10	60	15	4
MON 88702 + NST	cotton	MON 88702	imidacloprid	3	10/11/19	10/21/19	10/31/19	Frankliniella fusca	4	3	30	16	6
MON 88702 + NST	cotton	MON 88702	imidacloprid	3	10/11/19	10/21/19	10/31/19	Frankliniella fusca	4	10	60	16	1
MON 88702 + NST	cotton	MON 88702	imidacloprid	3	10/11/19	10/21/19	10/31/19	Frankliniella fusca	5	1	30	16	2
MON 88702 + NST	cotton	MON 88702	imidacloprid	3	10/11/19	10/21/19	10/31/19	Frankliniella fusca	5	9	60	16	4
MON 88702 + NST	cotton	MON 88702	imidacloprid	3	10/11/19	10/21/19	10/31/19	Frankliniella fusca	6	4	30	14	8
MON 88702 + NST	cotton	MON 88702	imidacloprid	3	10/11/19	10/21/19	10/31/19	Frankliniella fusca	6	7	60	16	0
MON 88702 + NST	cotton	MON 88702	imidacloprid	3	10/11/19	10/21/19	10/31/19	Frankliniella fusca	7	2	30	15	2
MON 88702 + NST	cotton	MON 88702	imidacloprid	3	10/11/19	10/21/19	10/31/19	Frankliniella fusca	7	6	60	16	4
MON 88702 + NST	cotton	MON 88702	imidacloprid	3	10/11/19	10/21/19	10/31/19	Frankliniella fusca	8	3	30	16	10
MON 88702 + NST	cotton	MON 88702	imidacloprid	3	10/11/19	10/21/19	10/31/19	Frankliniella fusca	8	10	60	16	4
MON 88702 + NST	cotton	MON 88702	imidacloprid	4	10/25/19	11/04/19	11/14/19	Frankliniella fusca	1	1	30	15	11
MON 88702 + NST	cotton	MON 88702	imidacloprid	4	10/25/19	11/04/19	11/14/19	Frankliniella fusca	1	6	60	16	4
MON 88702 + NST	cotton	MON 88702	imidacloprid	4	10/25/19	11/04/19	11/14/19	Frankliniella fusca	2	3	30	14	17
MON 88702 + NST	cotton	MON 88702	imidacloprid	4	10/25/19	11/04/19	11/14/19	Frankliniella fusca	2	10	60	16	2
MON 88702 + NST	cotton	MON 88702	imidacloprid	4	10/25/19	11/04/19	11/14/19	Frankliniella fusca	3	3	30	16	22
MON 88702 + NST	cotton	MON 88702	imidacloprid	4	10/25/19	11/04/19	11/14/19	Frankliniella fusca	3	7	60	15	5
MON 88702 + NST	cotton	MON 88702	imidacloprid	4	10/25/19	11/04/19	11/14/19	Frankliniella fusca	4	5	30	16	25
MON 88702 + NST	cotton	MON 88702	imidacloprid	4	10/25/19	11/04/19	11/14/19	Frankliniella fusca	4	9	60	15	9
MON 88702 + NST	cotton	MON 88702	imidacloprid	4	10/25/19	11/04/19	11/14/19	Frankliniella fusca	5	1	30	16	9
MON 88702 + NST	cotton	MON 88702	imidacloprid	4	10/25/19	11/04/19	11/14/19	Frankliniella fusca	5	9	60	16	9
MON 88702 + NST	cotton	MON 88702	imidacloprid	4	10/25/19	11/04/19	11/14/19	Frankliniella fusca	6	4	30	16	24
MON 88702 + NST	cotton	MON 88702	imidacloprid	4	10/25/19	11/04/19	11/14/19	Frankliniella fusca	6	7	60	16	3
MON 88702 + NST	cotton	MON 88702	imidacloprid	4	10/25/19	11/04/19	11/14/19	Frankliniella fusca	7	2	30	15	9
MON 88702 + NST	cotton	MON 88702	imidacloprid	4	10/25/19	11/04/19	11/14/19	Frankliniella fusca	7	8	60	16	4
MON 88702 + NST	cotton	MON 88702	imidacloprid	4	10/25/19	11/04/19	11/14/19	Frankliniella fusca	8	1	30	15	9
MON 88702 + NST	cotton	MON 88702	imidacloprid	4	10/25/19	11/04/19	11/14/19	Frankliniella fusca	8	7	60	15	6
soybean	soybean	Asgrow 4831	none	1	06/04/19	06/14/19	06/24/19	Frankliniella fusca	1	2	30	15	75
soybean	soybean	Asgrow 4831	none	1	06/04/19	06/14/19	06/24/19	Frankliniella fusca	1	10	60	13	24
soybean	soybean	Asgrow 4831	none	1	06/04/19	06/14/19	06/24/19	Frankliniella fusca	2	5	30	11	141
soybean	soybean	Asgrow 4831	none	1	06/04/19	06/14/19	06/24/19	Frankliniella fusca	2	6	60	12	34
soybean	soybean	Asgrow 4831	none	1	06/04/19	06/14/19	06/24/19	Frankliniella fusca	3	3	30	13	227
soybean	soybean	Asgrow 4831	none	1	06/04/19	06/14/19	06/24/19	Frankliniella fusca	3	6	60	15	43
soybean	soybean	Asgrow 4831	none	1	06/04/19	06/14/19	06/24/19	Frankliniella fusca	4	2	30	10	61
soybean	soybean	Asgrow 4831	none	1	06/04/19	06/14/19	06/24/19	Frankliniella fusca	4	8	60	16	37
soybean	soybean	Asgrow 4831	none	1	06/04/19	06/14/19	06/24/19	Frankliniella fusca	5	4	30	11	26
soybean	soybean	Asgrow 4831	none	1	06/04/19	06/14/19	06/24/19	Frankliniella fusca	5	9	60	14	88
soybean	soybean	Asgrow 4831	none	1	06/04/19	06/14/19	06/24/19	Frankliniella fusca	6	5	30	8	53
soybean	soybean	Asgrow 4831	none	1	06/04/19	06/14/19	06/24/19	Frankliniella fusca	6	6	60	14	13
soybean	soybean	Asgrow 4831	none	1	06/04/19	06/14/19	06/24/19	Frankliniella fusca	7	4	30	13	41
soybean	soybean	Asgrow 4831	none	1	06/04/19	06/14/19	06/24/19	Frankliniella fusca	7	9	60	11	45
soybean	soybean	Asgrow 4831	none	1	06/04/19	06/14/19	06/24/19	Frankliniella fusca	8	5	30	11	58
soybean	soybean	Asgrow 4831	none	1	06/04/19	06/14/19	06/24/19	Frankliniella fusca	8	9	60	13	31
soybean	soybean	Asgrow 4831	none	2	06/14/19	06/25/19	07/05/19	Frankliniella fusca	1	2	30	15	75
soybean	soybean	Asgrow 4831	none	2	06/14/19	06/25/19	07/05/19	Frankliniella fusca	1	10	60	13	24
soybean	soybean	Asgrow 4831	none	2	06/14/19	06/25/19	07/05/19	Frankliniella fusca	2	5	30	11	141
soybean	soybean	Asgrow 4831	none	2	06/14/19	06/25/19	07/05/19	Frankliniella fusca	2	6	60	12	34
soybean	soybean	Asgrow 4831	none	2	06/14/19	06/25/19	07/05/19	Frankliniella fusca	3	3	30	13	227
soybean	soybean	Asgrow 4831	none	2	06/14/19	06/25/19	07/05/19	Frankliniella fusca	3	6	60	15	43
soybean	soybean	Asgrow 4831	none	2	06/14/19	06/25/19	07/05/19	Frankliniella fusca	4	2	30	10	61
soybean	soybean	Asgrow 4831	none	2	06/14/19	06/25/19	07/05/19	Frankliniella fusca	4	8	60	16	37
soybean	soybean	Asgrow 4831	none	2	06/14/19	06/25/19	07/05/19	Frankliniella fusca	5	4	30	11	26
soybean	soybean	Asgrow 4831	none	2	06/14/19	06/25/19	07/05/19	Frankliniella fusca	5	9	60	14	88
soybean	soybean	Asgrow 4831	none	2	06/14/19	06/25/19	07/05/19	Frankliniella fusca	6	5	30	8	53
soybean	soybean	Asgrow 4831	none	2	06/14/19	06/25/19	07/05/19	Frankliniella fusca	6	6	60	14	13
soybean	soybean	Asgrow 4831	none	2	06/14/19	06/25/19	07/05/19	Frankliniella fusca	7	4	30	13	41
soybean	soybean	Asgrow 4831	none	2	06/14/19	06/25/19	07/05/19	Frankliniella fusca	7	9	60	11	45
soybean	soybean	Asgrow 4831	none	2	06/14/19	06/25/19	07/05/19	Frankliniella fusca	8	5	30	11	58
soybean	soybean	Asgrow 4831	none	2	06/14/19	06/25/19	07/05/19	Frankliniella fusca	8	9	60	13	31
soybean	soybean	Asgrow 4831	none	3	10/11/19	10/21/19	10/31/19	Frankliniella fusca	1	3	30	15	55
soybean	soybean	Asgrow 4831	none	3	10/11/19	10/21/19	10/31/19	Frankliniella fusca	1	8	60	16	4
soybean	soybean	Asgrow 4831	none	3	10/11/19	10/21/19	10/31/19	Frankliniella fusca	2	4	30	14	34
soybean	soybean	Asgrow 4831	none	3	10/11/19	10/21/19	10/31/19	Frankliniella fusca	2	7	60	16	14
soybean	soybean	Asgrow 4831	none	3	10/11/19	10/21/19	10/31/19	Frankliniella fusca	3	4	30	13	36
soybean	soybean	Asgrow 4831	none	3	10/11/19	10/21/19	10/31/19	Frankliniella fusca	3	9	60	16	15
soybean	soybean	Asgrow 4831	none	3	10/11/19	10/21/19	10/31/19	Frankliniella fusca	4	1	30	13	43
soybean	soybean	Asgrow 4831	none	3	10/11/19	10/21/19	10/31/19	Frankliniella fusca	4	6	60	15	3
soybean	soybean	Asgrow 4831	none	3	10/11/19	10/21/19	10/31/19	Frankliniella fusca	5	2	30	16	53
soybean	soybean	Asgrow 4831	none	3	10/11/19	10/21/19	10/31/19	Frankliniella fusca	5	8	60	13	15
soybean	soybean	Asgrow 4831	none	3	10/11/19	10/21/19	10/31/19	Frankliniella fusca	6	1	30	16	36
soybean	soybean	Asgrow 4831	none	3	10/11/19	10/21/19	10/31/19	Frankliniella fusca	6	10	60	16	3
soybean	soybean	Asgrow 4831	none	3	10/11/19	10/21/19	10/31/19	Frankliniella fusca	7	5	30	15	73
soybean	soybean	Asgrow 4831	none	3	10/11/19	10/21/19	10/31/19	Frankliniella fusca	7	7	60	13	3
soybean	soybean	Asgrow 4831	none	3	10/11/19	10/21/19	10/31/19	Frankliniella fusca	8	5	30	12	82
soybean	soybean	Asgrow 4831	none	3	10/11/19	10/21/19	10/31/19	Frankliniella fusca	8	7	60	15	11
soybean	soybean	Asgrow 4831	none	4	10/25/19	11/04/19	11/14/19	Frankliniella fusca	1	4	30	13	24
soybean	soybean	Asgrow 4831	none	4	10/25/19	11/04/19	11/14/19	Frankliniella fusca	1	10	60	14	0
soybean	soybean	Asgrow 4831	none	4	10/25/19	11/04/19	11/14/19	Frankliniella fusca	2	4	30	14	120
soybean	soybean	Asgrow 4831	none	4	10/25/19	11/04/19	11/14/19	Frankliniella fusca	2	7	60	16	53
soybean	soybean	Asgrow 4831	none	4	10/25/19	11/04/19	11/14/19	Frankliniella fusca	3	5	30	10	42
soybean	soybean	Asgrow 4831	none	4	10/25/19	11/04/19	11/14/19	Frankliniella fusca	3	6	60	11	5
soybean	soybean	Asgrow 4831	none	4	10/25/19	11/04/19	11/14/19	Frankliniella fusca	4	1	30	13	12
soybean	soybean	Asgrow 4831	none	4	10/25/19	11/04/19	11/14/19	Frankliniella fusca	4	10	60	14	40
soybean	soybean	Asgrow 4831	none	4	10/25/19	11/04/19	11/14/19	Frankliniella fusca	5	3	30	8	49
soybean	soybean	Asgrow 4831	none	4	10/25/19	11/04/19	11/14/19	Frankliniella fusca	5	7	60	12	5
soybean	soybean	Asgrow 4831	none	4	10/25/19	11/04/19	11/14/19	Frankliniella fusca	6	1	30	16	43
soybean	soybean	Asgrow 4831	none	4	10/25/19	11/04/19	11/14/19	Frankliniella fusca	6	8	60	11	10
soybean	soybean	Asgrow 4831	none	4	10/25/19	11/04/19	11/14/19	Frankliniella fusca	7	3	30	13	21
soybean	soybean	Asgrow 4831	none	4	10/25/19	11/04/19	11/14/19	Frankliniella fusca	7	9	60	11	19
soybean	soybean	Asgrow 4831	none	4	10/25/19	11/04/19	11/14/19	Frankliniella fusca	8	4	30	11	25
soybean	soybean	Asgrow 4831	none	4	10/25/19	11/04/19	11/14/19	Frankliniella fusca	8	9	60	13	6
soybean + NST	soybean	Asgrow 4831	imidacloprid	1	06/04/19	06/14/19	06/24/19	Frankliniella fusca	1	3	30	12	55
soybean + NST	soybean	Asgrow 4831	imidacloprid	1	06/04/19	06/14/19	06/24/19	Frankliniella fusca	1	6	60	11	19
soybean + NST	soybean	Asgrow 4831	imidacloprid	1	06/04/19	06/14/19	06/24/19	Frankliniella fusca	2	4	30	14	16
soybean + NST	soybean	Asgrow 4831	imidacloprid	1	06/04/19	06/14/19	06/24/19	Frankliniella fusca	2	9	60	16	16
soybean + NST	soybean	Asgrow 4831	imidacloprid	1	06/04/19	06/14/19	06/24/19	Frankliniella fusca	3	2	30	15	45
soybean + NST	soybean	Asgrow 4831	imidacloprid	1	06/04/19	06/14/19	06/24/19	Frankliniella fusca	3	7	60	12	28
soybean + NST	soybean	Asgrow 4831	imidacloprid	1	06/04/19	06/14/19	06/24/19	Frankliniella fusca	4	1	30	15	20
soybean + NST	soybean	Asgrow 4831	imidacloprid	1	06/04/19	06/14/19	06/24/19	Frankliniella fusca	4	6	60	16	6
soybean + NST	soybean	Asgrow 4831	imidacloprid	1	06/04/19	06/14/19	06/24/19	Frankliniella fusca	5	2	30	11	13
soybean + NST	soybean	Asgrow 4831	imidacloprid	1	06/04/19	06/14/19	06/24/19	Frankliniella fusca	5	6	60	16	26
soybean + NST	soybean	Asgrow 4831	imidacloprid	1	06/04/19	06/14/19	06/24/19	Frankliniella fusca	6	2	30	14	14
soybean + NST	soybean	Asgrow 4831	imidacloprid	1	06/04/19	06/14/19	06/24/19	Frankliniella fusca	6	7	60	14	10
soybean + NST	soybean	Asgrow 4831	imidacloprid	1	06/04/19	06/14/19	06/24/19	Frankliniella fusca	7	2	30	16	4
soybean + NST	soybean	Asgrow 4831	imidacloprid	1	06/04/19	06/14/19	06/24/19	Frankliniella fusca	7	8	60	14	9
soybean + NST	soybean	Asgrow 4831	imidacloprid	1	06/04/19	06/14/19	06/24/19	Frankliniella fusca	8	3	30	15	14
soybean + NST	soybean	Asgrow 4831	imidacloprid	1	06/04/19	06/14/19	06/24/19	Frankliniella fusca	8	8	60	15	20
soybean + NST	soybean	Asgrow 4831	imidacloprid	2	06/14/19	06/25/19	07/05/19	Frankliniella fusca	1	3	30	12	55
soybean + NST	soybean	Asgrow 4831	imidacloprid	2	06/14/19	06/25/19	07/05/19	Frankliniella fusca	1	6	60	11	19
soybean + NST	soybean	Asgrow 4831	imidacloprid	2	06/14/19	06/25/19	07/05/19	Frankliniella fusca	2	4	30	14	16
soybean + NST	soybean	Asgrow 4831	imidacloprid	2	06/14/19	06/25/19	07/05/19	Frankliniella fusca	2	9	60	16	16
soybean + NST	soybean	Asgrow 4831	imidacloprid	2	06/14/19	06/25/19	07/05/19	Frankliniella fusca	3	2	30	15	45
soybean + NST	soybean	Asgrow 4831	imidacloprid	2	06/14/19	06/25/19	07/05/19	Frankliniella fusca	3	7	60	12	28
soybean + NST	soybean	Asgrow 4831	imidacloprid	2	06/14/19	06/25/19	07/05/19	Frankliniella fusca	4	1	30	15	20
soybean + NST	soybean	Asgrow 4831	imidacloprid	2	06/14/19	06/25/19	07/05/19	Frankliniella fusca	4	6	60	16	6
soybean + NST	soybean	Asgrow 4831	imidacloprid	2	06/14/19	06/25/19	07/05/19	Frankliniella fusca	5	2	30	11	13
soybean + NST	soybean	Asgrow 4831	imidacloprid	2	06/14/19	06/25/19	07/05/19	Frankliniella fusca	5	6	60	16	26
soybean + NST	soybean	Asgrow 4831	imidacloprid	2	06/14/19	06/25/19	07/05/19	Frankliniella fusca	6	2	30	14	14
soybean + NST	soybean	Asgrow 4831	imidacloprid	2	06/14/19	06/25/19	07/05/19	Frankliniella fusca	6	7	60	14	10
soybean + NST	soybean	Asgrow 4831	imidacloprid	2	06/14/19	06/25/19	07/05/19	Frankliniella fusca	7	2	30	16	4
soybean + NST	soybean	Asgrow 4831	imidacloprid	2	06/14/19	06/25/19	07/05/19	Frankliniella fusca	7	8	60	14	9
soybean + NST	soybean	Asgrow 4831	imidacloprid	2	06/14/19	06/25/19	07/05/19	Frankliniella fusca	8	3	30	15	14
soybean + NST	soybean	Asgrow 4831	imidacloprid	2	06/14/19	06/25/19	07/05/19	Frankliniella fusca	8	8	60	15	20
soybean + NST	soybean	Asgrow 4831	imidacloprid	3	10/11/19	10/21/19	10/31/19	Frankliniella fusca	1	2	30	15	4
soybean + NST	soybean	Asgrow 4831	imidacloprid	3	10/11/19	10/21/19	10/31/19	Frankliniella fusca	1	9	60	16	4
soybean + NST	soybean	Asgrow 4831	imidacloprid	3	10/11/19	10/21/19	10/31/19	Frankliniella fusca	2	5	30	16	5
soybean + NST	soybean	Asgrow 4831	imidacloprid	3	10/11/19	10/21/19	10/31/19	Frankliniella fusca	2	8	60	16	1
soybean + NST	soybean	Asgrow 4831	imidacloprid	3	10/11/19	10/21/19	10/31/19	Frankliniella fusca	3	3	30	16	1
soybean + NST	soybean	Asgrow 4831	imidacloprid	3	10/11/19	10/21/19	10/31/19	Frankliniella fusca	3	8	60	16	3
soybean + NST	soybean	Asgrow 4831	imidacloprid	3	10/11/19	10/21/19	10/31/19	Frankliniella fusca	4	4	30	15	17
soybean + NST	soybean	Asgrow 4831	imidacloprid	3	10/11/19	10/21/19	10/31/19	Frankliniella fusca	4	7	60	13	0
soybean + NST	soybean	Asgrow 4831	imidacloprid	3	10/11/19	10/21/19	10/31/19	Frankliniella fusca	5	4	30	16	3
soybean + NST	soybean	Asgrow 4831	imidacloprid	3	10/11/19	10/21/19	10/31/19	Frankliniella fusca	5	10	60	16	0
soybean + NST	soybean	Asgrow 4831	imidacloprid	3	10/11/19	10/21/19	10/31/19	Frankliniella fusca	6	2	30	15	5
soybean + NST	soybean	Asgrow 4831	imidacloprid	3	10/11/19	10/21/19	10/31/19	Frankliniella fusca	6	8	60	16	1
soybean + NST	soybean	Asgrow 4831	imidacloprid	3	10/11/19	10/21/19	10/31/19	Frankliniella fusca	7	3	30	14	3
soybean + NST	soybean	Asgrow 4831	imidacloprid	3	10/11/19	10/21/19	10/31/19	Frankliniella fusca	7	8	60	15	0
soybean + NST	soybean	Asgrow 4831	imidacloprid	3	10/11/19	10/21/19	10/31/19	Frankliniella fusca	8	4	30	15	11
soybean + NST	soybean	Asgrow 4831	imidacloprid	3	10/11/19	10/21/19	10/31/19	Frankliniella fusca	8	9	60	14	0
soybean + NST	soybean	Asgrow 4831	imidacloprid	4	10/25/19	11/04/19	11/14/19	Frankliniella fusca	1	2	30	8	7
soybean + NST	soybean	Asgrow 4831	imidacloprid	4	10/25/19	11/04/19	11/14/19	Frankliniella fusca	1	7	60	12	2
soybean + NST	soybean	Asgrow 4831	imidacloprid	4	10/25/19	11/04/19	11/14/19	Frankliniella fusca	2	5	30	10	10
soybean + NST	soybean	Asgrow 4831	imidacloprid	4	10/25/19	11/04/19	11/14/19	Frankliniella fusca	2	9	60	13	8
soybean + NST	soybean	Asgrow 4831	imidacloprid	4	10/25/19	11/04/19	11/14/19	Frankliniella fusca	3	2	30	8	7
soybean + NST	soybean	Asgrow 4831	imidacloprid	4	10/25/19	11/04/19	11/14/19	Frankliniella fusca	3	9	60	11	7
soybean + NST	soybean	Asgrow 4831	imidacloprid	4	10/25/19	11/04/19	11/14/19	Frankliniella fusca	4	3	30	9	5
soybean + NST	soybean	Asgrow 4831	imidacloprid	4	10/25/19	11/04/19	11/14/19	Frankliniella fusca	4	8	60	15	9
soybean + NST	soybean	Asgrow 4831	imidacloprid	4	10/25/19	11/04/19	11/14/19	Frankliniella fusca	5	5	30	12	14
soybean + NST	soybean	Asgrow 4831	imidacloprid	4	10/25/19	11/04/19	11/14/19	Frankliniella fusca	5	6	60	10	3
soybean + NST	soybean	Asgrow 4831	imidacloprid	4	10/25/19	11/04/19	11/14/19	Frankliniella fusca	6	5	30	8	7
soybean + NST	soybean	Asgrow 4831	imidacloprid	4	10/25/19	11/04/19	11/14/19	Frankliniella fusca	6	9	60	13	1
soybean + NST	soybean	Asgrow 4831	imidacloprid	4	10/25/19	11/04/19	11/14/19	Frankliniella fusca	7	5	30	10	19
soybean + NST	soybean	Asgrow 4831	imidacloprid	4	10/25/19	11/04/19	11/14/19	Frankliniella fusca	7	10	60	11	5
soybean + NST	soybean	Asgrow 4831	imidacloprid	4	10/25/19	11/04/19	11/14/19	Frankliniella fusca	8	3	30	10	4
soybean + NST	soybean	Asgrow 4831	imidacloprid	4	10/25/19	11/04/19	11/14/19	Frankliniella fusca	8	8	60	15	7
